# Supplementary material for: Adaptive Unsupervised Learning-Based 3D Spatiotemporal Filter for Event-Driven Cameras
Source: Research (Wash D C). 2024 Apr 1;7:0330. doi: 10.34133/research.0330 (PMC10981976; doi:10.34133/research.0330)
Supplement: Supplementary 1 — Figs. S1 to S4 Movies S1 and S2 [file research.0330.f1.zip]

Archive with 3 entries (3 files):
- 3d_adaptive_filtering.mp4
- Benchmark_denoising.mp4
- Supplementary Materials.docx
